# Supplementary material for: The Prognostic Role of the Immune Microenvironment in Sinonasal Intestinal-Type Adenocarcinoma: A Computer-Assisted Image Analysis of CD3+ and CD8+ Tumor-Infiltrating Lymphocytes
Source: J Pers Med. 2023 Apr 25;13(5):726. doi: 10.3390/jpm13050726 (PMC10219337; doi:10.3390/jpm13050726)
Supplement: Supplementary file 1 [file jpm-13-00726-s001.zip]

Archive with 3 entries (3 files):
- FIGURE_S1.tif
- FIGURE_S2.tif
- FIGURE_S3.tif
